# Supplementary material for: Removal of Chromium(III) and Cadmium(II) Heavy Metal Ions from Aqueous Solutions Using Treated Date Seeds: An Eco-Friendly Method
Source: Molecules. 2021 Jun 18;26(12):3718. doi: 10.3390/molecules26123718 (PMC8235514; doi:10.3390/molecules26123718)
Supplement: Supplementary file 1 [file molecules-26-03718-s001.zip]

Archive with 1 entries (1 files):
- molecules-1240360-supplementary.pdf
